# Supplementary material for: The Predictive Role of Positive Mental Health for Attitudes Towards Suicide and Suicide Prevention: Is the Well-Being of Students of the Helping Professions a Worthwhile Goal for Suicide Prevention?
Source: J Happiness Stud. 2019 Aug 5;21(6):1965–84. doi: 10.1007/s10902-019-00163-1 (PMC7380145; doi:10.1007/s10902-019-00163-1)
Supplement: Supplementary file 1 — Supplementary material 1 (XLSX 227 kb) [file 10902_2019_163_MOESM1_ESM.xlsx]

## Sheet: Arkusz1
LP	Plec	Wiek	StCywil	StosPrac	SytMat	Zamieszk	Dziec	Ciaza	KierStud	ChorPrz	Niepeln	Chor_niepeln	PWB_1	PWB_2	PWB_3	PWB_4	PWB_5	PWB_6	PWB_7	PWB_8	PWB_9	PWB_10	PWB_11	PWB_12	PWB_13	PWB_14	PWB_15	PWB_16	PWB_17	PWB_18	PWB_19	PWB_20	PWB_21	PWB_22	PWB_23	PWB_24	PWB_25	PWB_26	PWB_27	PWB_28	PWB_29	PWB_30	PWB_31	PWB_32	PWB_33	PWB_34	PWB_35	PWB_36	PWB_37
1	1	22	1	3	3	5	0	0	3	0	0	0	7	5	1	5	4	5	7	6	7	6	7	6	1	6	1	1	1	6	5	6	5	5	1	4	1	4	5	5	5	4	6	3	1	2	7	4	5
2	0	21	1	1	2	3	0	0	3	0	0	0	3	4	1	6	5	4	5	4	7	2	6	5	5	3	3	1	5	5	6	4	5	7	5	5	7	6	5	7	7	5	7	5	1	1	7	5	2
3	0	21	1	1	2	1	0	0	3	0	0	0	4	6	1	6	3	3	6	3	7	5	7	3	5	4	4	6	1	3	4	5	6	7	4	5	6	6	5	6	6	4	6	6	2	4	6	6	6
4	0	21	2	1	3	5	0	0	3	1	0	1	4	5	1	4	1	5	3	6	7	7	5	3	5	7	1	7	2	2	5	4	5	5	3	4	3	6	7	2	5	2	5	4	1	3	7	5	5
5	0	21	1	1	2	5	0	0	3	0	0	0	5	4	1	4	3	3	5	3	7	2	4	2	1	3	3	5	7	6	6	2	4	7	4	3	4	3	2	5	2	5	2	6	5	1	6	6	6
6	1	28	1	4	2	2	0	0	3	0	0	0	5	1	2	5	5	1	3	6	7	3	1	2	6	2	7	7	7	7	5	2	2	1	7	1	1	1	7	6	1	7	7	7	7	5	1	7	4
7	0	25	2	1	3	5	0	0	3	0	0	0	5	5	2	5	4	5	3	3	6	3	6	4	3	2	2	2	2	2	5	5	5	6	4	5	2	2	5	5	5	2	4	4	3	2	2	4	4
8	0	23	1	3	3	3	0	0	3	0	0	0	6	6	1	6	6	6	4	4	4	1	6	6	1	1	1	1	1	1	6	6	6	6	1	4	1	1	4	6	6	1	6	2	4	6	6	6	6
9	0	23	2	3	3	5	0	0	3	0	0	0	7	7	1	4	1	6	7	1	7	1	7	7	1	1	1	1	1	1	7	7	6	6	1	7	1	1	7	3	6	1	1	1	1	1	7	1	7
10	0	22	2	3	2	2	0	0	3	0	0	0	6	7	5	2	1	5	3	6	4	2	6	1	4	5	7	1	1	5	5	5	3	4	4	5	2	6	6	4	5	4	4	5	4	2	6	5	5
11	0	23	2	1	2	1	1	0	3	0	0	0	3	5	2	5	1	5	3	3	5	3	6	5	3	4	3	3	3	3	3	5	5	6	3	5	5	5	3	3	3	3	5	3	3	3	5	5	5
12	0	22	2	1	2	2	0	0	3	0	0	0	6	5	3	5	4	5	5	3	6	2	4	4	2	1	2	1	2	2	6	5	4	7	3	4	3	2	4	5	7	3	3	2	4	2	6	3	6
13	0		2	1	2	3	0	0	3	0	0	0	6	5	1	7	1	6	5	3	7	1	7	5	2	2	1	4	1	2	5	6	6	7	1	7	1	2	5	6	6	1	2	2	1	1	7	2	6
14	1	22	1	1	3	1	0	0	3	1	0	1	7	7	1	5	1	7	3	2	7	2	7	7	1	7	1	1	1	1	7	7	7	7	5	7	1	2	7	7	7	1	1	1	1	1	7	1	7
15	0	22	1	3	3	1	0	0	3	0	0	0	7	5	1	4	5	5	6	2	7	2	6	6	2	4	2	2	2	1	6	6	6	6	4	6	2	1	7	6	7	1	2	2	2	2	2	2	6
16	0	22	1	1	3	5	0	0	3	0	0	0	6	5	1	7	2	4	5	1	7	3	5	5	3	4	2	5	3	3	5	5	5	7	5	6	3	3	7	5	5	5	1	4	1	3	5	3	6
17	0	22	1	1	3	3	0	0	3	0	0	0	3	5	2	6	1	3	3	3	5	3	5	5	6	6	5	5	4	4	5	5	4	5	5	3	6	3	2	5	3	5	7	4	3	4	3	5	3
18	1	22	2	3	3	5	0	0	3	0	0	0	3	3	2	5	1	4	2	6	5	3	4	2	1	5	3	5	5	5	3	3	5	6	6	3	5	5	4	5	5	6	6	7	7	1	5	6	4
19	0	22	1	3	3	4	0	0	3	0	0	0	7	6	1	6	2	5	5	3	7	2	6	5	2	1	2	5	2	2	6	5	4	5	2	4	5	3	3	5	7	3	2	1	1	1	7	4	7
20	0	23	1	1	2	5	0	0	3	0	0	0	5	3	1	3	1	5	3	5	7	3	3	3	3	6	3	6	5	5	5	5	5	5	5	3	3	5	5	2	3	5	5	5	3	5	3	5	5
21	1	21	2	1	3	2	0	0	3	0	0	0	5	5	1	5	5	5	5	3	7	3	5	7	3	6	3	3	5	3	7	5	5	5	6	7	3	3	3	3	2	5	3	3	2	2	6	2	7
22	0	23		3	2	1	0	0	3	0	0	0	7	3	1	5	4	5	3	5	7	4	4	4	4	4	2	2	4	3	7	5	4	5	5	4	2	4	4	4	4	4	5	5	1	1	7	2	4
23	0	21	2	3	3	5	0	0	3	0	0	0	4	5	3	5	4	5	3	5	6	3	3	5	6	3	4	2	5	2	4	4	5	6	5	5	6	4	4	5	5	4	6	5	3	2	3	5	3
24	0	22	1	3	3	5	0	0	3	0	0	0	7	5	1	1	1	6	6	4	7	1	7	2	1	7	1	7	1	1	7	5	7	3	1	6	1	1	7	1	7	1	1	2	1	3	7	1	6
25	0	21	1	1	2	3	0	0	3	0	0	0	7	5	1	7	1	4	5	5	7	1	7	6	4	2	1	7	1	7	6	6	6	7	4	7	1	5	4	7	5	4	6	3	1	4	7	6	4
26	0	21	1	3	2	5	0	0	3	0	0	0	5	5	2	6	3	5	4	3	7	2	5	6	5	1	2	6	4	2	5	5	6	7	4	3	3	4	5	6	2	2	5	4	2	1	6	1	5
27	0	20	2	1	2	5	0	0	3	0	0	0	6	5	1	7	2	5	4	5	7	2	5	3	2	2	5	1	4	5	6	6	4	7	5	3	1	7	7	7	7	2	2	5	2	1	6	5	4
28	1	21	1	1	3	3	0	0	3	0	0	0	3	5	3	3	2	4	3	1	5	2	6	4	2	1	2	4	2	5	4	6	4	5	5	4	2	4	5	5	5	4	6	4	2	1	7	4	3
29	1	23	2	1	2	5	0	0	3	1	0	1	4	6	2	4	1	6	4	2	5	1	6	6	1	2	2	1	1	2	4	5	5	5	2	4	4	2	5	5	6	1	1	1	1	1	1	5	6
30	1	21	2	1	2	5	0	0	3	0	0	0	4	4	2	3	4	5	3	4	6	4	4	4	5	4	4	4	2	2	2	5	3	6	2	3	3	5	6	6	6	2	6	3	2	5	2	2	6
31	0	21	2	1	2	5	0	0	3	0	0	0	7	5	6	2	4	5	2	1	7	4	6	3	1	4	3	3	2	1	7	4	6	4	4	7	3	2	7	3	4	2	1	1	3	2	3	1	7
32	1	22	1	1	2	5	0	0	3	0	0	0	1	7	2	3	1	5	7	1	7	2	7	6	1	1	5	1	2	2	3	7	4	7	4	7	1	3	5	4	5	5	2	3	4	3	7	1	7
33	0	21	1	3	2	3	1	1	0	0	0	0	7	5	2	6	4	5	5	2	6	2	7	5	1	2	4	2	1	4	7	6	5	6	3	5	1	2	5	5	5	2	2	2	2	1	7	2	4
34	0	21	2	3	2	5	0	0	3	0	0	0	6	5	2	7	2	4	2	4	7	1	6	5	3	1	6	1	5	3	2	7	6	6	2	5	1	5	5	6	5	2	6	3	1	1	6	3	4
35	0	21	2	1	3	3	0	0	3	0	0	0	6	6	2	7	1	6	3	5	6	1	6	6	3	3	2	1	2	4	5	5	5	7	3	6	3	3	5	5	5	2	5	2	2	1	5	5	5
36	1	21	2	3	2	5	0	0	3	0	0	0	5	5	3	5	4	5	3	4	6	2	5	5	5	2	3	2	5	5	5	6	6	6	5	5	3	4	5	4	5	5	6	4	5	1	4	4	5
37	0	21	2	3	3	5	0	0	3	0	0	0	6	6	3	5	6	6	4	2	6	2	6	6	3	1	4	1	2	2	6	7	5	5	3	6	2	1	4	6	6	2	4	2	2	1	6	2	5
38	0	21	1	3	2	5	0	0	3	0	0	0	7	6	5	6	6	6	6	6	6	3	5	4	2	5	5	1	4	1	5	5	5	7	6	5	5	5	5	5	6	5	5	5	4	1	6	5	5
39	1	21	1	1	3	2	0	0	3	0	0	0	7	5	3	6	4	7	3	5	7	6	5	5	2	2	4	3	2	3	7	4	5	6	6	6	2	7	4	7	5	3	2	5	3	5	6	5	6
40	1	21	1	1	2	5	0	0	3	0	0	0	7	5	1	3	2	5	6	6	7	3	6	5	1	7	1	3	4	4	7	5	5	7	5	5	1	5	5	4	6	5	5	5	7	1	6	5	6
41	1	23	2	4	3	2	0	0	3	0	0	0	6	6	1	5	7	6	4	3	7	1	4	6	1	1	1	1	4	4	6	7	7	7	7	6	1	3	7	7	4	4	2	2	1	1	4	1	7
42	0	30	1	4	2	4	0	0	3	0	0	0	1	7	2	4	1	2	2	1	6	1	7	6	1	1	1	5	1	7	4	7	5	1	1	1	4	3	7	3	5	7	3	2	4	5	2	5	1
43	0	26	1	4	2	5	0	0	3	0	0	0	2	6	4	6	2	3	6	7	6	6	4	4	4	4	6	6	6	6	6	5	6	6	4	6	6	6	6	6	6	6	6	6	6	6	5	5	5
44	1	26	2	4	3	5	0	0	3	0	0	0	6	5	4	4	5	5	5	2	5	1	5	5	3	4	2	2	2	4	5	5	5	5	4	5	2	2	5	5	4	2	3	3	2	3	6	4	5
45	0	50	2	4	2	5	2	0	3	0	0	0	6	5	1	7	1	5	6	6	7	7	7	5	5	7	7	4	2	2	6	6	5	7	7	6	6	5	7	6	7	5	5	5	1	1	5	5	5
46	0	24	1	4	2	2	0	0	3	0	0	0	7	7	1	7	1	5	6	6	3	2	7	6	2	3	1	2	1	1	7	5	7	5	1	3	3	6	3	6	4	2	3	2	1	2	7	5	7
47	0	24	2	4	2	2	0	0	3	0	0	0	5	5	3	5	2	4	2	3	6	3	5	5	3	2	3	2	2	2	3	5	3	5	4	5	3	5	3	5	5	5	3	3	2	2	6	2	3
48	0	24	2	4	2	1	0	0	3	0	0	0	7	6	1	6	1	5	5	1	7	6	6	2	1	1	1	2	2	3	6	6	6	7	1	5	2	2	5	5	6	3	2	2	1	1	1	1	6
49	0	23	2	4	3	3	0	0	3	0	0	0	6	5	2	4	1	5	3	3	7	4	6	5	3	3	2	2	2	1	7	5	5	5	3	5	3	5	7	2	6	1	1	2	2	1	7	1	7
50	0	25	2	4	1	4	0	0	3	0	0	0	5	5	2	5	3	4	2	5	4	5	5	3	4	4	4	5	6	6	5	4	4	4	5	4	3	6	5	4	4	5	5	5	5	3	4	5	5
51	0	34	2	4	3	4	1	0	3	0	0	0	7	7	1	7	6	7	7	1	7	1	7	7	1	1	1	1	1	1	7	7	7	7	1	7	1	1	7	7	7	1	1	1	1	1	7	1	7
52	1	26	1	4	2	2	0	0	3	0	0	0	5	6	1	5	3	5	5	5	5	2	5	4	2	5	2	5	2	2	5	5	5	5	5	2	2	5	5	5	5	2	5	5	5	2	5	5	5
53	0	29	2	4	3	3	2	0	3	0	0	0	6	6	2	6	1	6	5	4	5	1	7	5	1	1	1	1	1	4	6	4	6	6	6	6	3	4	5	5	6	1	5	1	1	1	6	5	5
54	0	35	2	4	3	5	2	0	3	0	0	0	7	7	1	5	7	7	7	1	7	1	3	7	1	7	1	7	1	1	6	7	7	6	5	6	2	1	7	5	2	1	1	1	4	1	4	1	7
55	0	23	2	4	2	4	0	0	3	0	0	0	5	5	2	6	3	5	4	2	7	2	5	5	5	2	3	2	3	6	5	7	5	6	2	3	5	3	5	6	4	3	6	3	2	5	6	5	5
56	0	28	1	4	3	1	0	0	3	0	0	0	5	6	7	4	3	6	4	2	7	1	6	6	3	1	1	1	1	4	5	5	5	6	2	3	3	3	5	4	5	2	5	3	1	1	1	2	5
57	0	23	2	2	0	2	0	0	3	0	0	0	6	4	5	3	3	5	7	5	4	2	4	4	1	4	4	3	2	4	7	3	3	1	4	4	3	4	4	2	4	5	2	6	2	3	4	6	6
58	0	23	2	4	2	1	0	0	3	0	0	0	5	6	2	4	2	5	6	5	6	1	6	5	2	2	2	2	2	2	5	5	6	7	3	5	5	3	3	4	5	2	4	2	3	2	3	5	5
59	0	23	2	4	2	1	0	0	3	0	0	0	6	6	1	6	5	6	4	3	5	2	6	5	4	2	2	4	1	4	5	5	5	6	1	5	4	6	6	4	6	2	5	4	1	2	5	2	5
60	1	21	2	1	3	3	0	0	3	1	1	1	6	5	1	3	2	4	5	3	5	4	4	5	2	3	4	4	5	4	7	6	5	5	4	5	2	3	4	3	4	4	1	4	5	3	4	4	6
61	0	28	2	4	3	5	0	0	3	0	0	0	7	5	1	5	5	7	7	1	7	1	7	7	1	1	1	1	1	1	4	6	7	7	2	7	1	2	7	5	7	1	1	1	1	1	7	2	6
62	0	25	4	4	2	3	1	0	3	0	0	0	6	5	5	5	2	6	5	2	5	3	5	4	2	6	3	5	2	3	6	6	6	6	3	4	2	4	5	5	5	2	3	3	2	2	6	2	4
63	0	28	2	4	2	2	0	0	3	0	0	0	7	6	2	3	2	5	5	2	5	2	5	5	2	1	2	1	2	5	6	6	5	5	2	5	3	2	4	5	4	2	1	2	2	3	5	2	5
64	0	25	1	1	3	3	0	0	3	0	0	0	6	5	2	6	3	5	3	3	5	2	5	5	2	3	2	5	3	4	5	5	5	6	3	5	3	5	6	5	4	3	3	4	3	2	6	3	5
65	0	23	2	4	3	1	0	0	3	0	0	0	5	5	1	6	1	5	3	1	5	1	6	5	1	1	1	1	1	3	3	5	5	7	1	5	3	5	5	4	5	1	1	1	1	1	7	4	5
66	1	25	2	4	3	1	0	0	3	0	0	0	7	5	1	3	2	5	5	2	6	2	6	6	3	3	2	3	2	2	7	6	5	6	3	5	2	5	3	3	5	3	2	3	2	2	6	3	6
67	0	26	1	4	2	5	0	0	3	0	0	0	5	7	1	6	3	1	3	6	6	2	2	3	6	6	4	6	6	4	6	7	5	7	6	5	3	4	3	3	7	3	7	7	4	3	6	6	4
68	1	24	2	4	2	5	0	0	3	0	0	0	6	7	1	5	3	4	7	3	7	3	7	6	2	4	4	4	2	5	6	6	5	5	5	6	2	4	3	4	6	2	4	3	2	3	7	5	7
69	0	24	2	4	3	5	0	0	3	0	0	0	5	6	1	4	1	6	3	2	7	1	7	3	2	2	1	1	1	2	6	5	5	6	2	5	6	2	7	3	7	2	5	1	7	1	1	5	3
70	0	29	1	4	2	4	0	0	3	0	0	0	7	5	5	6	3	6	2	6	6	2	6	5	3	4	1	1	1	2	6	5	6	6	2	6	2	5	6	6	6	2	5	2	2	2	6	2	5
71	0	22	1	4	3	1	0	0	3	0	0	0	7	7	1	6	2	6	3	2	6	1	7	6	3	2	2	1	1	1	5	6	6	7	2	5	2	2	6	5	6	2	2	1	1	1	1	1	7
72	1	22	1	4	2	2	0	0	3	0	0	0	6	6	1	4	1	2	2	2	5	1	5	5	4	1	1	1	1	3	6	6	5	6	1	7	1	1	7	5	1	4	4	1	1	4	1	1	3
73	0	22	2	4	2	1	0	0	3	0	0	0	5	6	2	4	3	7	6	2	6	2	6	5	3	6	3	3	1	3	5	6	6	7	4	5	4	3	5	6	6	3	3	1	2	1	7	3	5
74	1	25	1	3	3	3	0	0	3	0	0	0	5	5	2	3	6	4	3	4	5	5	1	5	3	4	5	5	5	3	4	4	4	3	5	4	5	4	5	4	5	6	5	7	5	6	6	5	7
75	0	25	2	1	3	5	0	0	3	0	0	0	7	6	1	7	3	5	4	4	5	2	6	3	1	7	2	4	1	6	6	3	3	7	4	5	1	4	7	7	7	4	6	4	1	2	7	3	7
76	0	42	2	4	2	1	2	0	3	0	0	0	6	5	4	2	2	7	6	2	5	3	6	6	1	2	1	2	1	1	6	6	6	5	1	6	2	2	5	2	6	2	1	1	1	2	7	2	7
77	0	35	2	4	3	5	0	0	3	0	0	0	7	6	1	6	3	5	5	3	7	1	7	7	1	1	1	2	1	2	6	6	6	6	3	6	1	2	7	7	6	2	2	2	2	2	2	2	6
78	0	24	2	4	2	4	0	0	3	0	0	0	5	5	2	7	1	5	4	7	7	1	7	5	5	2	1	1	3	5	2	3	5	7	5	3	6	6	6	5	5	2	5	4	2	1	7	3	5
79	0	24	1	4	2	1	0	0	3	0	0	0	6	5	4	4	2	6	5	7	5	1	6	5	2	1	1	6	1	4	3	3	5	5	3	6	5	5	3	5	4	3	5	2	5	1	3	5	5
80	0	23	1	4	2	1	0	0	3	0	0	0	5	5	4	5	2	5	7	7	7	1	5	7	1	1	3	1	1	1	7	7	5	5	1	5	1	1	5	5	5	1	5	1	1	1	7	5	5
81	1	30	1	4	3	1	0	0	3	0	0	0	7	6	1	4	6	5	7	1	7	2	7	6	2	6	2	1	1	1	7	7	4	7	1	7	2	2	7	4	4	2	5	2	1	1	7	2	7
82	1	32	2	4	3	1	1	1	3	0	0	0	3	6	2	6	4	6	4	3	5	2	5	6	4	2	3	2	2	2	6	6	5	6	2	6	2	3	6	7	4	2	3	1	2	1	6	2	7
83	1	27	2	4	3	4	0	0	3	0	0	0	5	6	1	4	3	6	5	2	7	1	6	6	3	2	1	1	1	1	5	6	6	6	3	6	3	2	7	4	5	1	1	2	1	1	7	1	6
84	1	33	3	4	2	5	0	0	3	0	0	0	6	5	2	5	2	5	6	2	5	3	5	4	2	2	3	3	3	4	3	5	5	6	2	5	2	4	5	6	5	3	2	3	2	2	5	4	6
85	0	25	2	4	2	3	0	0	3	0	0	0	6	5	4	5	5	5	5	1	5	3	2	6	4	2	3	2	1	4	6	5	5	5	4	5	3	4	5	5	5	4	2	3	3	1	2	4	5
86	1	24	1	3	3	5	0	0	3	0	0	0	3	5	3	4	5	5	5	5	5	5	5	4	4	4	5	5	5	4	4	5	5	5	4	5	4	4	4	3	3	2	3	3	5	4	5	5	4
87	1	29	3	4	2	5	0	0	3	0	0	0	3	3	1	2	1	2	1	3	7	2	2	5	6	7	6	1	6	7	2	6	2	5	7	1	7	7	5	7	4	7	7	7	6	2	2	6	1
88	0	25	2	4	3	1	0	0	3	0	0	0	5	5	2	5	2	6	5	5	5	2	6	5	4	2	6	5	2	6	4	5	5	5	2	6	2	5	5	4	5	2	1	5	2	2	6	5	6
89	0	44	2	4	2	5	2	0	3	0	0	0	7	5	1	5	7	7	7	5	7	1	5	5	1	6	1	5	5	6	7	7	7	7	5	5	2	4	6	7	4	6	3	6	6	2	7	1	7
90	0	42	2	4	2	4	1	0	3	0	0	0	3	5	5	6	2	6	7	3	6	3	6	5	5	2	5	2	2	4	6	6	6	7	5	6	5	5	5	6	6	3	6	5	3	2	2	3	2
91	0	19	2	1	2	5	0	0	2	0	0	0	6	4	2	4	1	5	6	7	4	5	5	4	2	3	4	4	1	4	5	5	4	6	3	1	1	6	5	4	5	5	3	5	4	3	6	6	5
92	1	20	1	1	2	5	0	0	2	0	0	0	5	5	3	4	3	4	5	5	4	4	5	2	3	5	5	7	5	4	3	3	3	6	4	2	5	5	3	4	3	6	4	6	2	7	3	5	6
93	1	20	2	1	2	4	0	0	2	0	0	0	5	6	1	5	1	5	5	3	7	2	6	6	2	1	1	1	1	3	4	6	5	7	2	6	3	5	6	4	6	1	3	2	1	2	7	3	5
94	1	19	2	1	3	1	0	0	2	0	0	0	5	5	2	6	2	5	2	4	7	6	4	5	1	4	4	4	5	1	6	5	5	4	5	3	3	4	4	4	4	3	3	6	4	2	5	5	5
95	0	18	1	1	2	5	0	0	2	0	0	0	6	7	1	5	2	6	5	5	7	3	6	6	3	3	1	2	1	3	6	6	7	7	3	5	1	4	7	7	7	2	5	4	1	1	6	2	5
96	0	19	1	1	3	3	0	0	2	0	0	0	7	5	1	4	3	6	6	2	7	1	6	4	2	3	2	3	2	2	6	4	4	5	3	5	2	3	5	4	5	2	3	2	1	2	6	4	6
97	1	19	1	1	2	2	0	0	2	0	0	0	7	6	1	5	2	6	5	2	6	5	7	6	2	3	1	1	1	1	5	6	7	4	2	4	1	2	3	1	7	2	2	1	1	1	7	5	5
98	0	19	2	1	3	5	0	0	2	0	0	0	5	6	1	4	3	5	6	3	6	5	7	6	3	4	1	3	2	2	5	5	5	5	2	5	3	3	5	4	4	2	5	3	3	3	6	3	6
99	1	19	2	1	3	5	0	0	2	0	0	0	7	6	1	6	2	7	7	3	7	1	7	7	1	1	1	1	1	1	6	6	6	7	2	7	1	3	5	7	7	1	1	2	3	1	7	1	7
100	1	19	2	1	3	5	0	0	2	0	0	0	7	2	2	6	3	7	5	5	7	2	6	5	2	4	1	5	3	1	6	3	4	7	2	3	2	6	5	3	6	1	2	5	4	1	7	4	6
101	0	19	1	1	3	3	0	0	2	0	0	0	6	5	2	5	1	3	4	3	5	1	7	5	1	1	1	1	1	4	6	5	4	7	2	3	5	2	6	6	6	4	7	3	1	2	7	4	5
102	1	19	1	1	2	3	0	0	2	0	0	0	5	4	3	4	5	5	6	6	5	2	6	4	2	2	4	3	2	7	6	4	4	6	5	5	4	5	5	4	3	5	6	6	5	5	5	6	6
103	0	18	2	1	3	5	0	0	2	0	0	0	3	3	2	5	3	6	3	2	6	1	7	5	4	2	2	1	1	2	6	6	5	6	3	5	5	3	6	6	7	2	6	2	2	1	6	6	6
104	1	19	1	1	2	3	0	0	2	0	0	0	5	2	5	7	1	3	2	7	4	7	3	2	1	7	4	6	5	7	6	2	4	1	3	6	1	7	7	1	3	6	2	5	3	7	3	4	5
105	0	19	1	1	3	2	0	0	2	0	0	0	5	6	1	6	6	5	3	5	7	1	7	7	5	1	1	1	2	2	6	6	6	7	2	5	3	5	7	6	7	1	5	3	1	1	7	5	6
106	0	22	1	1	3	3	0	0	2	0	0	0	3	6	1	4	2	5	5	3	7	3	7	5	2	2	2	5	1	5	5	6	5	6	4	6	5	3	6	6	4	2	5	5	2	4	7	5	3
107	0	19	1	1	3	3	0	0	2	0	0	0	6	4	1	4	2	6	4	6	5	3	6	6	4	2	1	3	1	3	4	5	6	7	4	6	3	6	5	4	5	3	5	4	3	1	5	2	4
108	1	19	1	1	3	3	0	0	2	0	0	0	7	6	1	4	2	7	6	1	7	1	7	7	2	1	2	1	1	4	7	7	7	7	2	6	2	1	7	5	7	1	1	1	1	1	7	1	7
109	1	19	1	1	3	1	0	0	2	0	0	0	5	6	7	4	3	5	6	2	7	2	7	5	3	1	2	3	1	2	5	5	6	7	6	4	6	3	5	6	7	2	6	5	1	2	7	5	6
110	1	21	2	1	2	3	0	0	2	0	0	0	7	6	5	5	1	6	5	6	7	1	7	5	5	2	1	1	1	1	3	6	6	7	1	5	1	5	7	5	4	3	4	2	2	1	7	4	3
111	0	21	1	1	3	5	0	0	2	1	0	1	7	6	2	7	3	6	6	1	7	1	7	6	2	1	2	2	1	2	7	5	6	6	2	6	1	4	6	7	6	2	2	2	2	1	7	2	6
112	0	19	1	1	2	2	0	0	2	0	0	0	5	5	1	6	3	6	6	3	6	2	7	6	2	2	2	2	2	3	4	5	5	6	2	5	3	4	7	5	5	2	3	3	2	2	6	2	6
113	0	19	1	1	2	1	0	0	2	0	0	0	5	5	2	6	2	6	3	5	5	3	6	4	5	3	3	2	2	3	5	4	4	7	3	3	6	5	5	5	5	4	6	4	5	1	5	3	4
114	1	19	3	1	3	5	0	0	2	0	0	0	7	6	1	4	1	6	3	2	7	2	7	6	1	4	1	6	1	7	6	7	6	5	3	5	1	3	7	3	7	1	3	1	1	3	7	2	7
115	1	19	1	1	3	5	0	0	2	0	0	0	7	6	1	4	5	6	6	1	7	1	6	7	2	6	6	2	3	2	6	6	5	7	4	5	1	4	6	5	5	2	1	1	1	1	7	1	6
116	1	18	1	1	3	5	0	0	2	0	0	0	4	3	4	1	1	1	1	6	3	5	1	1	1	6	6	5	6	1	3	3	1	4	6	1	6	5	2	5	1	5	7	6	3	3	1	3	2
117	1	21	1	3	2	3	0	0	1	0	0	0	6	5	2	4	2	5	5	5	6	2	6	4	3	2	5	2	2	5	5	5	3	6	6	6	2	5	5	5	5	3	5	5	3	2	6	3	6
118	0	22	1	3	2	5	0	0	1	0	0	0	2	2	1	5	2	4	5	6	7	5	2	2	6	6	2	6	6	7	5	3	5	7	6	3	6	6	4	6	5	6	5	7	2	2	5	6	4
119	0	20	1	1	3	4	0	0	1	0	0	0	3	3	3	5	2	2	6	6	6	2	3	3	3	2	5	3	6	5	5	3	3	6	6	3	5	6	5	5	3	5	7	5	5	3	3	6	3
120	0	20	1	1	3	4	0	0	1	0	0	0	6	6	1	2	3	6	6	2	7	2	6	5	2	6	1	3	2	2	6	4	5	5	3	7	2	3	6	3	6	2	3	3	4	2	6	3	6
121	0	20	1	3	3	3	0	0	1	0	0	0	7	5	1	4	3	6	5	2	7	2	4	2	1	2	1	2	4	5	7	6	6	7	4	6	2	2	5	4	4	2	4	4	2	2	5	2	1
122	0	20	1	1	2	3	0	0	1	0	0	0	5	6	2	6	4	6	6	3	7	2	7	6	2	2	2	1	1	2	6	6	6	7	6	6	4	2	6	6	6	1	1	1	2	1	7	2	7
123	0	20	1	1	2	1	0	0	1	0	1	1	3	3	1	4	3	5	6	2	7	6	4	2	2	2	3	6	5	4	3	5	4	2	3	3	2	5	6	4	5	5	2	5	2	5	4	5	7
124	0	19	1	1	2	4	0	0	1	1		1	7	5	1	4	3	4	4	3	7	3	5	4	3	4	3	4	2	4	5	5	4	4	3	5	4	4	5	5	5	4	3	4	2	3	5	5	4
125	0	20	2	3	3	1	0	0	1	0	0	0	2	1	2	4	1	2	1	6	6	7	5	1	5	2	6	2	3	7	2	1	1	7	6	1	3	6	2	4	4	7	7	7	4	2	2	7	1
126	0	21	2	1	3	5	0	1	1	0	0	0	6	5	1	4	3	5	2	5	6	3	5	5	5	1	2	2	5	4	7	5	5	6	1	5	3	6	6	2	4	2	5	4	5	2	5	2	5
127	0	20	1	3	3	5	0	0	1	0	0	0	5	6	6	4	3	5	7	2	5	4	6	5	3	4	3	3	2	4	5	5	5	7	4	5	4	3	4	3	5	2	2	2	4	3	5	2	6
128	0	20	1	1	2	4	0	0	1	0	0	0	4	2	2	6	1	4	3	6	7	1	4	3	6	3	3	4	5	5	4	3	5	7	5	3	5	5	4	6	4	3	6	5	4	5	3	5	3
129	0	20	2	3	2	1	0	0	1	0	0	0	7	5	1	4	3	5	3	2	7	2	5	3	2	1	1	1	2	2	5	5	3	6	2	2	1	1	5	5	5	2	5	3	2	2	6	2	5
130	0	20	2	3	3	5	0	0	1	0	0	0	5	5	2	4	4	4	4	3	6	2	5	4	3	2	1	3	4	2	6	5	5	5	3	5	3	3	5	5	5	2	4	2	2	6	6	3	6
131	0	21	1	3	2	5	0	0	1	0	0	0	6	5	1	3	1	4	3	5	7	4	4	3	2	3	3	6	4	3	6	4	4	6	4	5	2	6	6	5	5	5	4	5	2	2	5	3	5
132	0	22	2	1	2	5	0	0	1	0	0	0	6	3	3	2	1	5	5	5	6	7	3	1	1	7	7	1	3	1	6	3	1	2	7	1	6	3	2	6	7	5	2	7	1	1	3	6	7
133	0	20	1	3	3	5	0	0	1	0	0	0	7	5	1	7	4	5	4	1	7	1	6	6	3	4	2	2	1	5	6	7	5	7	2	6	1	3	3	7	6	3	4	3	2	2	7	1	6
134	0	21	2	1	3	3	0	0	1	0	0	0	3	5	2	3	1	5	2	7	5	2	6	2	4	5	3	6	3	7	5	2	2	5	1	2	3	6	2	2	5	5	7	5	6	3	6	7	2
135	0	23	1	1	3	3	0	0	1	0	0	0	6	6	2	6	3	5	5	5	5	5	6	3	3	3	1	6	3	5	3	5	6	5	5	3	1	5	7	6	5	2	6	5	1	5	6	7	6
136	0	20	2	1	3	1	0	0	1	1	0	1	5	3	5	4	2	5	3	7	5	3	5	2	3	3	2	1	5	3	5	1	5	7	3	5	4	7	5	4	5	3	6	5	3	1	5	2	5
137	1	20	1	1	2	2	0	0	1	0	0	0	6	5	2	4	3	2	5	5	6	3	1	2	2	5	5	6	7	4	6	2	3	5	4	3	1	5	1	2	2	5	5	6	6	6	1	4	6
138	0	22	2	3	2	5	0	0	1	0	0	0	3	5	1	6	2	5	6	5	7	2	7	5	3	6	1	1	1	1	7	5	7	5	4	5	3	5	5	4	5	2	5	4	2	1	7	4	7
139	1	20	2	3	3	1	0	0	1	0	0	0	6	5	4	7	1	5	3	3	7	1	5	5	1	4	2	3	6	3	7	5	4	5	3	3	1	6	4	5	2	4	7	5	7	1	4	7	5
140	0	20	1	1	2	4	0	0	1	0	0	0	6	5	2	3	3	6	4	3	6	5	6	5	5	2	2	4	2	6	6	5	6	4	4	6	6	5	4	3	6	2	5	3	3	3	6	3	6
141	0	19	2	1	2	4	0	0	1	0	0	0	6	7	1	4	3	6	3	5	5	2	6	6	2	5	2	5	1	2	6	7	6	6	2	5	2	5	5	4	7	1	3	1	3	1	5	1	5
142	0	20	1	3	2	5	0	0	1	0	0	0	5	4	3	5	2	5	3	5	5	3	5	4	4	3	5	2	3	4	4	5	5	5	3	3	3	5	4	4	6	3	3	3	3	2	5	4	3
143	0	20	1	1	2	5	0	0	1	0	0	0	2	3	1	6	2	7	2	6	7	2	4	3	6	3	2	2	5	2	4	4	5	6	3	3	5	6	6	4	4	5	7	4	3	2	4	6	4
144	0	20	1	1	3	5	0	0	1	0	0	0	6	5	3	7	5	5	5	4	5	1	4	4	3	3	5	2	5	3	5	5	4	7	3	6	3	5	4	7	5	3	5	3	3	1	3	4	5
145	0	20	1	1	2	3	0	0	1	0	0	0	7	4	1	3	2	5	5	5	7	3	5	3	2	5	4	6	3	2	5	5	4	6	3	3	2	5	5	6	4	3	5	5	2	2	5	5	5
146	0	20	1	1	3	3	0	0	1	0	0	0	7	5	1	6	3	5	6	1	7	1	6	6	2	2	4	1	1	1	7	5	5	7	4	6	1	1	6	6	6	1	1	4	1	1	7	1	6
147	0	22	2	2	2	4	0	0	1	0	0	0	3	2	2	5	2	3	3	7	5	2	2	3	3	3	3	4	7	5	4	2	2	6	3	3	4	7	3	4	4	7	3	6	4	3	3	6	6
148	0	21	2	1	2	4	0	0	1	1	0	1	6	6	2	6	3	6	5	3	6	2	6	5	2	2	3	4	2	2	6	6	5	6	3	6	3	3	6	6	6	2	5	2	2	2	6	2	6
149	0	20	2	3	2	5	0	0	1	0	0	0	5	3	2	6	5	5	5	5	6	2	5	3	5	3	3	6	5	5	5	3	5	6	5	3	5	6	6	3	6	3	6	6	2	3	5	5	3
150	1	20	1	1	3	5	0	0	1	1	0	1	2	2	5	3	2	5	3	6	2	6	3	1	2	5	3	4	5	4	5	2	3	3	3	2	3	5	1	4	2	5	7	6	6	5	3	1	1
151	0	20	2	1	3	5	0	0	1	0	0	0	7	5	2	3	2	6	6	5	7	4	6	6	2	2	3	1	1	2	5	5	4	7	4	6	1	5	5	5	7	2	6	2	2	1	7	2	6
152	0	20	1	1	3	5	1	0	1	0	0	0	7	5	2	5	2	6	3	1	6	1	7	6	5	2	2	1	1	4	5	5	5	5	3	6	2	5	6	4	6	2	3	3	2	1	5	1	7
153	0	19	2	1	2	4	0	0	1	0	0	0	3	3	2	4	1	5	2	6	6	3	3	2	5	2	3	1	6	3	3	3	2	7	5	2	3	5	5	6	5	5	3	5	3	2	3	3	3
154	1	29	2	1	2	1	0	0	1	0	0	0	5	5	2	3	3	6	6	5	6	2	6	5	2	2	2	2	2	2	6	6	4	5	4	5	2	6	5	4	6	2	3	3	2	3	5	6	5
155	0	20	2	1	2	1	0	0	1	0	0	0	7	5	2	3	2	6	6	5	5	2	6	6	1	2	2	2	2	2	6	6	5	6	5	3	1	6	5	6	6	3	2	2	1	3	7	2	7
156	0	20	2	3	2	5	0	0	1	0	0	0	4	4	3	4	1	2	3	5	5	4	2	1	5	4	4	4	5	5	4	3	4	4	4	5	3	7	6	4	3	5	7	7	3	2	4	6	5
157	0	20	2	1	2	1	0	0	1	1	0	1	5	5	4	5	3	5	6	5	5	1	5	5	4	3	4	2	3	4	5	5	5	6	3	5	5	5	7	6	5	3	5	4	4	1	5	3	5
158	0	20	2	3	3	4	0	0	1	0	0	0	5	6	2	7	3	7	5	4	5	2	7	7	3	3	2	1	7	3	6	6	6	6	4	7	6	5	5	5	6	1	2	1	1	1	7	1	6
159	0	20	2	3	2	1	0	0	1	0	0	0	5	6	3	5	6	6	5	2	5	3	6	6	2	1	3	2	1	5	6	6	4	5	2	6	3	1	3	5	2	2	2	2	5	3	6	3	7
160	0	20	1	1	2	5	0	0	1	0	0	0	6	5	2	6	3	6	3	2	6	1	7	6	3	2	3	2	1	2	3	5	5	7	3	5	2	3	3	5	5	2	5	3	2	2	6	2	3
161	1	21	1	1	2	5	0	0	1	0	0	0	6	6	1	4	5	5	5	3	6	3	5	6	3	6	4	2	3	2	6	6	5	6	6	6	2	2	6	4	3	2	3	3	2	3	3	3	6
162	0	20	2	1	2	5	0	0	1	0	0	0	6	5	1	5	5	7	4	2	7	1	7	6	3	7	2	2	2	4	6	5	4	7	7	4	6	3	5	6	7	4	6	2	5	1	5	7	2
163	1	21	2	1	2	5	0	0	1	0	0	0	7	5	2	6	7	4	5	6	7	5	4	3	2	5	3	6	5	3	7	3	3	3	6	6	2	7	5	2	1	4	6	6	5	1	3	7	7
164	0	21	1	1	3	5	0	0	1	0	0	0	3	5	1	6	1	5	5	3	7	3	5	3	2	2	1	5	1	2	5	3	6	5	1	5	7	5	5	7	6	1	6	5	3	2	7	3	7
165	0	21	2	1	3	5	0	0	1	0	0	0	5	6	1	4	1	6	3	2	6	3	5	2	4	4	1	3	1	5	6	5	5	4	5	6	5	5	6	4	7	3	3	2	1	1	7	2	6
166	0	20	2	1	1	5	0	0	1	1	0	1	5	3	1	7	3	7	3	2	7	1	4	2	1	2	2	2	5	4	5	2	2	7	4	5	3	2	4	5	4	5	6	6	2	1	6	5	4
167	0	20	1	1	3	3	0	0	1	0	0	0	7	7	1	5	5	5	5	2	7	4	7	7	1	1	1	1	1	1	7	7	6	4	2	6	1	3	7	7	7	1	2	2	2	4	7	1	7
168	0	22	2	3	3	5	0	0	1	0	0	0	6	4	1	6	2	5	6	6	7	2	6	5	3	3	4	7	2	2	6	5	5	5	3	3	2	3	4	5	5	6	2	5	2	3	2	5	4
169	0	20	1	1	3	1	0	0	1	0	0	0	5	1	3	3	1	1	5	7	4	5	1	1	2	6	5	6	6	4	6	1	3	2	3	1	2	7	5	3	1	6	6	6	5	6	1	7	7
170	1	21	1	4	2	5	0	0	1	0	0	0	7	5	3	1	3	4	5	3	6	3	7	5	2	4	4	5	3	2	5	3	2	4	5	3	1	5	2	1	2	4	5	5	3	1	5	4	6
171	0	20	2	1	3	5	0	0	2	0	0	0	1	5	2	6	6	7	1	6	5	6	7	6	7	7	6	7	2	4	7	3	6	7	1	2	7	6	7	6	7	1	7	5	5	2	7	2	6
172	0	20	1	1	3	2	0	0	2	0	0	0	5	5	1	5	6	6	2	5	7	2	7	6	5	2	2	4	1	1	5	5	4	7	2	6	3	4	6	4	7	2	7	3	1	1	7	5	6
173	1	20	1	1	2	3	0	0	2	0	0	0	5	6	2	3	2	5	4	1	7	2	6	5	1	4	1	6	2	4	7	5	5	7	6	6	3	5	6	5	3	2	4	3	2	2	6	6	5
174	1	19	1	1	3	5	0	0	2	0	0	0	7	6	1	4	4	5	2	2	7	2	5	5	1	2	1	1	2	1	7	5	6	7	4	5	1	2	2	4	5	2	1	1	1	1	6	2	7
175	1	21	1	1	2	3	0	0	2	0	0	0	3	5	5	4	2	5	2	1	6	2	6	5	4	2	3	1	2	3	5	7	4	6	3	2	6	2	5	4	5	3	1	6	2	1	6	4	6
176	1	19	2	1	2	5	0	0	2	0	0	0	6	3	1	6	1	5	6	6	6	1	7	5	1	1	1	1	3	5	6	4	6	6	5	4	1	6	6	7	5	3	2	6	2	1	6	4	6
177	0	19	2	3	2	1	0	0	2	1	1	1	5	3	1	5	1	6	5	5	7	1	6	3	2	1	1	1	1	1	6	5	6	7	2	2	4	5	4	5	7	3	2	3	1	1	7	3	5
178	1	20	1	1	3	5	0	0	2	0	0	0	7	6	1	3	2	4	7	2	6	2	6	6	1	4	2	1	7	2	6	6	5	4	3	6	1	2	7	6	6	1	1	2	2	3	7	3	7
179	0	19	2	1	3	5	0	0	2	0	0	0	5	6	1	7	2	6	3	3	7	1	7	5	2	2	2	2	1	2	6	6	6	7	2	6	3	3	6	7	6	1	6	2	1	1	7	6	5
180	0	20	1	1	3	5	0	0	2	0	0	0	7	6	1	5	1	6	6	1	7	7	7	6	1	1	2	1	1	1	6	7	6	7	2	6	2	3	5	6	7	1	3	2	1	1	7	2	6
181	1	19	1	1	2	2	0	0	2	0	0	0	5	6	3	3	1	5	4	2	4	3	7	6	4	4	4	2	1	4	6	5	4	5	4	5	3	2	4	3	4	2	1	2	3	5	7	4	6
182	1	19	2	1	3	5	0	0	2	0	0	0	5	4	2	3	5	7	7	1	6	2	4	5	1	5	4	1	6	4	6	5	6	6	6	5	2	2	5	5	2	5	1	6	5	1	3	5	7
183	1	19	1	1	3	3	0	0	2	0	0	0	6	2	2	2	4	3	1	5	7	6	6	3	1	4	2	4	2	4	6	3	3	3	4	5	2	3	4	1	5	3	5	6	3	4	4	6	5
184	0	20	2	4	2	4	0	0	1	0	0	0	3	2	2	5	2	1	2	7	4	3	5	2	3	5	3	2	5	4	5	5	3	5	5	1	3	6	5	5	4	4	6	3	3	2	5	6	5
185	0	22	1	4	3	3	0	0	1	0	0	0	5	5	2	6	4	5	5	2	5	3	4	4	2	4	5	5	2	2	5	5	4	5	2	5	5	3	5	6	6	3	5	5	1	2	5	4	6
186	0	21		4	2	4	0	0	1	0	0	0	7	5	1	6	2	3	3	5	6	1	7	4	3	4	2	6	1	5	6	4	6	5	2	4	4	5	6	7	5	5	6	3	1	3	7	4	4
187	0	19	2	3	2	5	0	0	1		0	0	5	5	1	3	2	4	3	5	7	1	6	5	6	1	3	1	2	5	5	6	5	7	2	5	1	5	5	6	6	6	7	5	5	1	6	7	3
188	1	19	3	2	3	3	0	0	1	0	0	0	6	6	3	4	2	5	3	5	6	3	6	6	2	2	1	4	2	2	5	4	6	6	3	6	3	2	5	2	5	2	2	2	3	4	5	3	5
189	0	24	2	4	3	1	0	0	1	0	0	0	5	5	2	3	5	5	3	2	6	2	7	3	4	2	5	2	6	5	6	6	3	6	2	5	2	2	6	4	6	5	5	5	2	2	6	3	3
190	0	34	2	4	3	1	3	0	1	0	0	0	2	7	1	7	5	5	5	3	7	7	7	6	7	5	3	7	1	1	6	7	7	1	6	3	5	6	3	5	6	3	7	6	1	1	7	3	3
191	0	43	2	2	2	3	2	1	1	1	1	1	2	4	2	4	3	1	5	5	5	3	3	2	2	4	6	2	4	4	4	4	4	5	4	2	6	5	2	4	4	5	4	5	4	1	4	6	6
192	0	22	3	4	2	3	0	0	1	0	0	0	5	5	1	5	2	6	3	3	7	3	6	5	5	2	3	6	3	3	4	5	5	6	3	5	5	3	4	5	7	4	6	4	3	1	5	3	4
193	1	27	4	4	2	5	0	0	1	0	0	0	5	5	1	7	5	6	3	2	7	2	6	5	3	4	1	1	2	1	5	6	6	7	3	6	5	3	6	6	7	2	3	2	1	1	6	3	5
194	0	31	2	4	3	4	0	0	1	1	0	1	7	5	1	6	3	5	3	3	6	1	6	4	2	4	2	2	6	2	7	6	5	6	4	5	1	7	7	6	5	3	4	5	1	1	6	5	5
195	1	19	1	3	3	4	0	0	1	0	0	0	7	6	1	4	3	7	6	1	7	4	7	6	1	1	1	1	1	4	6	6	4	6	6	4	1	1	4	6	4	1	1	1	1	1	6	1	7
196	0		2	3	2	5	0	0	1	0	0	0	7	6	1	6	5	7	5	5	7	3	7	7	3	2	1	5	1	1	5	5	6	5	1	6	1	1	7	3	7	1	5	1	1	5	7	2	7
197	0	19	2	2	2	3	0	0	1	0	0	0	5	6	2	6	1	3	4	5	6	1	6	3	2	1	5	1	2	4	2	6	5	7	3	3	6	5	5	6	5	5	5	3	3	2	6	5	5
198	0	19	2	2	3	1	0	0	1	0	0	0	2	5	4	5	3	5	4	6	5	5	3	3	2	6	2	7	7	3	5	6	4	7	3	4	6	2	2	5	4	3	7	3	4	3	3	6	2
199	0	21	2	4	3	3	0	0	1	0	0	0	5	7	1	7	5	7	5	3	7	1	7	7	3	1	7	1	1	1	7	7	7	7	2	4	6	7	7	7	4	1	7	1	1	1	7	3	3
200	1	25	1	4	2	5	0	0	1	0	0	0	5	5	1	5	2	6	6	3	6	5	6	5	3	3	1	1	1	4	5	6	7	6	1	5	3	3	5	4	6	3	5	5	1	3	7	5	7
201	0	31	1	4	3	2	0	0	1	0	0	0	6	6	1	5	3	6	3	1	6	1	6	6	2	1	1	1	1	2	6	6	6	7	2	6	2	2	7	6	6	1	1	2	2	2	6	2	5
202	0	22	1	1	2	2	0	0	1	1	0	1	1	5	2	7	1	6	3	5	7	2	6	3	1	5	4	7	5	3	7	5	6	6	7	7	1	6	6	7	3	7	7	6	6	1	3	7	2
203	0	27	2	4	3	5	0	0	1	1	0	1	7	5	1	2	2	1	6	7	7	7	1	2	2	7	7	7	7	7	7	1	6	1	7	6	1	7	5	2	7	7	5	7	2	7	3	7	7
204	0	42	2	4	3	5	3	0	1	0	0	0	7	7	1	6	7	7	7	1	7	1	7	7	1	1	1	1	1	2	7	7	7	7	4	5	3	1	6	7	7	1	1	1	1	1	1	1	6
205	0	20	2	4	2	1	1	0	1	0	0	0	3	6	2	6	1	4	5	4	7	1	4	5	6	2	6	5	5	4	6	5	5	7	6	5	7	5	5	7	7	5	5	5	1	1	2	5	7
206	0	20	1	1	2	2	0	0	1	1	1	1	2	5	4	6	3	1	1	6	4	2	3	2	3	3	6	6	5	5	2	2	2	6	2	3	6	5	4	6	3	5	7	6	4	1	2	6	1
207	0	33	1	4	2	5	0	0	1	0	0	0	6	6	1	5	2	5	4	2	7	1	6	6	2	1	1	1	2	2	6	7	6	7	2	5	1	3	6	5	5	2	2	3	1	1	6	1	6
208	0	21	2	4	2	2	0	0	1	0	0	0	6	6	2	6	1	5	7	3	6	2	7	6	3	3	2	5	1	1	6	6	6	6	3	6	3	6	6	6	6	3	5	5	2	2	7	3	5
209	0	20	1	4	2	1	0	0	1	0	0	0	5	5	2	6	6	5	2	2	6	1	6	4	5	1	3	2	3	3	3	5	4	7	3	5	5	3	6	7	6	4	5	2	3	1	5	5	3
210	0	27	2	4	2	4	0	0	1	0	0	0	5	3	1	5	2	5	7	5	7	2	7	5	1	2	3	5	1	5	6	5	3	6	3	7	2	7	7	4	7	3	2	3	1	1	7	2	6
211	0	23	2	1	2	5	1	0	1	0	0	0	4	3	6	6	1	2	3	3	6	4	6	5	6	7	6	7	2	4	5	4	3	3	6	4	7	4	5	3	2	5	7	6	5	3	3	5	3
212	1	24	1	3	3	2	0	0	1	0	0	0	6	6	2	4	5	4	5	3	5	5	4	5	3	5	2	4	5	2	6	5	4	5	5	5	3	3	3	5	4	3	4	5	1	2	4	2	4
213	1	21	1	4	3	2	0	0	1	0	0	0	5	2	6	6	1	5	5	5	5	2	1	2	3	3	7	6	5	4	5	3	5	4	7	5	7	3	3	5	3	3	7	6	5	5	5	5	5
214	0	24	1	4	2	5	0	0	1	0	0	0	5	5	1	4	3	4	5	4	7	3	5	4	3	5	4	3	3	4	4	4	5	5	4	4	4	3	4	4	4	4	5	4	3	3	5	4	4
215	0	20	2	4	2	1	1	0	1	1	0	1	5	2	3	5	2	4	2	6	5	4	5	3	5	4	5	3	5	4	4	4	3	5	5	3	6	5	4	5	6	6	6	4	3	2	4	6	5
216	1	21	2	3	3	5	0	0	1				6	5	2	6	2	5	5	2	6	2	4	5	2	4	6	4	2	3	6	4	2	2	3	5	3	4	6	4	3	4	4	5	4	2	3	4	2
217	1	21	2	3	2	2	0	0	1	0	0	0	5	6	2	2	4	5	7	2	5	3	6	6	2	1	1	4	3	6	6	6	7	2	7	7	5	6	1	2	2	2	1	5	4	1	2	4	7
218	1	21	1	2	2	3	0	0	1	0	0	0	6	6	4	4	4	6	4	1	7	3	6	6	2	2	2	1	3	1	4	5	5	6	2	5	3	2	4	4	5	3	3	3	1	3	5	4	6
219	0	19	2	3	2	3	0	0	1	0	0	0	2	3	2	4	3	5	2	3	6	2	2	2	3	4	5	1	5	4	3	5	3	5	4	5	6	3	6	4	5	4	5	5	5	3	4	5	2
220	0	20	2	1	2	2	0	0	1	0	0	0	6	5	1	5	7	3	3	6	7	1	6	6	5	5	6	6	6	1	6	2	1	7	5	5	5	7	5	5	2	7	5	7	1	7	7	6	5
221	0	20	2	4	3	5	0	0	1	0	0	0	7	5	2	5	3	6	5	5	7	2	6	5	2	5	2	1	1	1	6	5	5	3	5	6	1	5	4	7	6	1	1	1	1	3	6	4	7
222	0	37	1	1	2	3	0	0	1	1	0	1	6	4	1	5	1	4	1	6	6	1	7	2	2	6	2	4	1	4	7	2	5	3	2	4	2	3	6	3	5	2	6	5	2	2	6	6	6
223	0	20	1	4	3	1	0	0	1	0	0	0	5	7	1	6	2	6	6	3	7	1	7	6	1	3	3	1	1	2	5	6	6	7	3	6	6	1	5	6	6	1	1	2	1	1	6	5	5
224	1	20	2	4	3	3	0	0	1	0	0	0	7	6	2	4	6	6	7	1	6	1	5	7	1	2	2	1	1	1	7	7	6	6	2	7	1	1	4	6	6	1	1	1	1	1	6	2	7
225	1	26	1	4	3	1	0	0	1	0	0	0	6	5	2	4	1	5	3	3	7	2	5	5	5	5	6	1	5	5	5	6	6	6	2	5	1	5	3	4	6	5	5	5	3	1	5	5	6
226	0	20	2	1	2	1	0	0	1	0	0	0	6	5	2	5	3	3	5	5	6	3	5	5	3	1	2	2	1	3	6	5	5	7	3	2	2	3	2	4	5	3	3	3	1	2	6	5	3
227	0	19	2	1	3	3	0	0	1	1	0	1	3	5	1	6	2	5	5	4	6	3	5	3	4	3	2	3	2	1	5	4	3	6	5	4	5	5	5	5	5	5	7	6	2	2	6	6	5
228	1	27	2	4	2	3	0	0	1	1	0	1	5	7	1	4	3	6	5	2	7	1	7	7	2	1	1	1	1	1	7	7	7	7	7	7	1	1	4	4	7	2	5	2	1	1	1	1	7
229	0	43	2	4	2	5	2	0	1	0	0	0	7	5	1	7	3	7	5	3	7	1	7	6	1	3	1	1	1	1	7	5	7	7	1	6	2	3	7	7	6	1	2	1	1	1	7	1	3
230	1	23	1	3	2	1	0	0	1	0	0	0	5	6	2	5	6	6	6	2	6	3	6	5	2	2	6	2	2	2	6	6	5	6	3	2	2	2	6	5	5	2	5	3	2	2	6	2	6
231	0	20	2	4	2	5	0	0	1	0	0	0	5	4	1	6	2	6	5	6	7	1	5	4	3	5	3	1	5	1	6	6	6	7	6	4	2	6	6	6	5	5	6	5	4	1	6	6	5
232	0	19	2	3	3	4	0	0	1	0	0	0	6	6	2	6	2	5	5	4	7	2	6	6	5	2	5	3	2	2	6	6	5	7	4	6	5	6	7	5	5	4	6	6	5	2	7	4	5
233	0	20	1	3	2	4	0	0	1	0	0	0	3	5	1	6	1	4	3	6	5	3	1	2	3	4	4	5	7	6	2	2	3	6	4	4	5	6	3	3	3	5	7	7	3	2	4	7	3
234	1	22	1	4	2	3	0	0	1	0	0	0	5	6	2	6	1	5	7	3	5	2	6	6	1	2	3	2	2	3	7	6	5	5	3	6	1	2	5	5	6	2	2	2	1	2	6	2	6
235	0	37	2	4	2	5	1	0	1	0	0	0	6	5	1	5	5	5	5	3	7	2	6	3	2	2	2	2	3	4	5	4	3	6	3	5	2	5	4	5	7	3	4	3	1	1	7	4	7
236	1	28	1	3	3	3	0	0	1	0	0	0	6	7	1	7	2	5	6	3	7	1	6	6	1	2	1	1	2	2	5	4	6	6	6	6	2	3	6	7	6	2	2	2	1	3	6	2	6
237	1	21	2	3	1	5	0	0	1	0	0	0	2	2	5	2	5	2	5	6	6	4	1	1	3	7	6	5	7	5	3	1	2	5	5	3	5	5	2	6	5	2	7	7	5	5	2	5	4
238	1	23	1	1	3	2	0	0	1	1	0	1	6	5	1	5	3	5	5	3	6	4	6	5	4	3	2	6	2	1	6	5	6	6	2	5	6	2	6	6	6	4	6	4	2	5	7	5	5
239	0	20	2	3	2	5	0	0	1	0	0	0	7	3	1	4	1	2	7	3	6	4	6	5	4	1	2	6	2	6	6	5	4	7	1	5	7	6	5	7	1	3	7	5	4	6	7	5	2
[truncated: 86 more columns]
